# Supplementary material for: Common Genomic and Proteomic Alterations Related to Disturbed Neural Oscillatory Activity in Schizophrenia
Source: Int J Mol Sci. 2025 Aug 4;26(15):7514. doi: 10.3390/ijms26157514 (PMC12347343; doi:10.3390/ijms26157514)
Supplement: Supplementary file 1 [file ijms-26-07514-s001.zip]

Archive with 1 entries (1 files):
- ijms-3702620-supplementary.pdf
